# Supplementary material for: Human Skin, Oral, and Gut Microbiomes Predict Chronological Age
Source: mSystems. 2020 Feb 11;5(1):e00630-19. doi: 10.1128/mSystems.00630-19 (PMC7018528; doi:10.1128/mSystems.00630-19)
Supplement: TABLE S1 [file mSystems.00630-19-st001.xlsx]

## Sheet: Sheet1
Gut datasets
QIITA study id	EBI accession number	Project name	Publication	Before trimming	age range	missing metadata for data splitting	After trimming
10317	ERP012803	American Gut Project	[American Gut: an Open Platform for Citizen Science Microbiome Research](https://msystems.asm.org/content/3/3/e00031-18)	2966	56	85	2825
11757	PRJEB18535	GGMP regional variation	[Regional variation greatly limits application of healthy gut microbiome reference ranges and disease models](https://www.nature.com/articles/s41591-018-0164-x)	1609	0	0	1609
Total				4575	56	85	4434
Oral datasets
QIITA study id	EBI accession number	Project name	Publication	Before trimming	Abx within one month	BMI	duplicated samples	diabetes	IBD	After trimming
550	ERP021896	Moving pictures of the human microbiome	[Moving pictures of the human microbiome](https://genomebiology.biomedcentral.com/articles/10.1186/gb-2011-12-5-r50)	508	0	0	0	0	0	508
1774	ERP016472	Puerto Rico and Plantanal	NA	48	0	0	0	0	0	48
1841	PRJEB5726	Flores_SMP	[Temporal variability is a personalized feature of the human microbiome](https://www.ncbi.nlm.nih.gov/pmc/articles/PMC4252997/)	1668	36	113	834	17	44	642
2010	ERP012216	Longitudinal babies project	[Partial restoration of the microbiota of cesarean-born infants via vaginal microbial transfer](https://www.nature.com/articles/nm.4039)	84	0	12	0	0	0	72
2024	ERP016621	TZ_probiotic_pregnancy_study	[Microbiota at Multiple Body Sites during Pregnancy in a Rural Tanzanian Population and Effects of Moringa-Supplemented Probiotic Yogurt](https://aem.asm.org/content/81/15/4965)	285	0	31	0	0	0	254
2202	PRJEB6518	mit_daily_timeseries	[Host lifestyle affects human microbiota on daily timescales](https://genomebiology.biomedcentral.com/articles/10.1186/gb-2014-15-7-r89)	285	0	0	0	0	0	285
10052	ERP008799, ERP008694	Yanomani 2008	[The microbiome of uncontacted Amerindians](https://advances.sciencemag.org/content/1/3/e1500183)	16	0	0	0	0	0	16
10317	ERP012803	American Gut Project	[American Gut: an Open Platform for Citizen Science Microbiome Research](https://msystems.asm.org/content/3/3/e00031-18)	774	28	205	0	7	0	547
11052	ERP021896	Knight_ABTX	[Moving pictures of the human microbiome](https://genomebiology.biomedcentral.com/articles/10.1186/gb-2011-12-5-r50)	178	0	0	0	0	0	178
2136	ERP012810	AGP_ICU_microbiome	[Extreme Dysbiosis of the Microbiome in Critical Illness](https://msphere.asm.org/content/1/4/e00199-16)	168	168	0	0	0	0	0
Total				4014	232	361	834	24	44	2550
Skin datasets
QIITA study id	EBI accession number	Project name	Publication	Before trimming	Abx within one month	BMI	IBD	diabetes	duplicated samples	After trimming
1841	PRJEB5727, PRJEB5728	Flores_SMP	[Temporal variability is a personalized feature of the human microbiome](https://www.ncbi.nlm.nih.gov/pmc/articles/PMC4252997/)	3358	74	189	87	36	1679	1293
2010	ERP012216	Longitudinal babies project	[Partial restoration of the microbiota of cesarean-born infants via vaginal microbial transfer](https://www.nature.com/articles/nm.4039)	76	0	11	0	0	0	65
10317	ERP012803	American Gut Project	[American Gut: an Open Platform for Citizen Science Microbiome Research](https://msystems.asm.org/content/3/3/e00031-18)	557	10	103	0	4	0	440
11052	ERP021896	Knight_ABTX	[Moving pictures of the human microbiome](https://genomebiology.biomedcentral.com/articles/10.1186/gb-2011-12-5-r50)	177	0	0	0	0	0	177
Total				4168	84	303	87	40	1679	1975
The study ids finally included are bold.
